# Supplementary material for: A new species of Aulacaspis Cockerell, 1893 from China with a key to Chinese species (Hemiptera, Coccoidea, Diaspididae)
Source: Zookeys. 2016 Sep 27;(619):13–24. doi: 10.3897/zookeys.619.9399 (PMC5090160; doi:10.3897/zookeys.619.9399)
Supplement: XML Treatment for Aulacaspis [file zookeys.619.9399-treatment1.xml]

<!DOCTYPE tp:taxon-treatment
  PUBLIC "-//TaxonX//DTD Taxonomic Treatment Publishing DTD v0 20100105//EN" "tax-treatment-NSO.dtd">
<tp:taxon-treatment xmlns:tp="http://www.plazi.org/taxpub"><tp:treatment-meta><kwd-group><label>Taxon classification</label><kwd><named-content content-type="kingdom">Animalia</named-content></kwd><kwd><named-content content-type="order">Hemiptera</named-content></kwd><kwd><named-content content-type="family">Diaspididae</named-content></kwd></kwd-group><mixed-citation publication-type="journal"><person-group><name><surname>Wei</surname><given-names>Jiufeng</given-names></name><name><surname>Jing</surname><given-names>Xiaopeng</given-names></name><name><surname>Zhang</surname><given-names>Hufang</given-names></name></person-group><article-title>A new species of <italic><tp:taxon-name><tp:taxon-name-part taxon-name-part-type="genus">Aulacaspis</tp:taxon-name-part></tp:taxon-name></italic> Cockerell, 1893 from China with a key to Chinese species (<tp:taxon-name><tp:taxon-name-part taxon-name-part-type="order">Hemiptera</tp:taxon-name-part></tp:taxon-name>, <tp:taxon-name><tp:taxon-name-part taxon-name-part-type="superfamily">Coccoidea</tp:taxon-name-part></tp:taxon-name>, <tp:taxon-name><tp:taxon-name-part taxon-name-part-type="family">Diaspididae</tp:taxon-name-part></tp:taxon-name>)</article-title><source>Zookeys</source><day>27</day><month>9</month><year>2016</year><volume>2016</volume><issue>619</issue><fpage>13</fpage><lpage>24</lpage><pub-id pub-id-type="doi">10.3897/zookeys.619.9399</pub-id></mixed-citation></tp:treatment-meta><tp:nomenclature><tp:taxon-name>
            <tp:taxon-name-part taxon-name-part-type="genus">Aulacaspis</tp:taxon-name-part>
          </tp:taxon-name><tp:taxon-authority>Cockerell</tp:taxon-authority><tp:nomenclature-citation-list><tp:nomenclature-citation><tp:taxon-name>
                <tp:taxon-name-part taxon-name-part-type="genus">Aulacaspis</tp:taxon-name-part>
              </tp:taxon-name><comment>Cockerell, 1893: 180.</comment></tp:nomenclature-citation></tp:nomenclature-citation-list></tp:nomenclature><tp:treatment-sec sec-type="type species" id="SECID0ETJAC"><title>Type species.</title><p>
            <italic><tp:taxon-name><tp:taxon-name-part taxon-name-part-type="genus">Aspidiotus</tp:taxon-name-part> <tp:taxon-name-part taxon-name-part-type="species">rosae</tp:taxon-name-part></tp:taxon-name></italic> Bouché: by subsequent designation by Newstead, 1901: 168.</p></tp:treatment-sec><tp:treatment-sec sec-type="diagnosis" id="SECID0EDKAC"><title>Generic diagnosis.</title><p>
            <bold>Female scale.</bold> White, circular, exuviae located on front end.</p><p>
            <bold>Male scale.</bold> White, long and narrow, exuviae located on front end.</p><p>
            <bold>Adult female.</bold> Body shape varied, mushroom-shaped, fusiform or cuniform; derm membranous except for the margin of pygidium; prosoma swollen or wider than metathorax and abdomen, slightly squared in most species. <italic>Cephalothorax</italic>. Antennae each with a seta. Anterior spiracles each usually with a cluster of trilocular pores, posterior spiracles each with or without associated trilocular pores. Dorsal ducts present or absent on prosoma, scattered. <italic>Pygidium</italic>. Usually with three pairs of lobes (rarely with two or four pairs). <abbrev xmlns:xlink="http://www.w3.org/1999/xlink" id="ABBRID0EXKAC" xlink:type="simple"><def><p>Median lobes </p></def>(L1)</abbrev> well-developed, much larger than lobules of lateral lobes, zygotic basally, without marginal setae between lobes. In general, <abbrev xmlns:xlink="http://www.w3.org/1999/xlink" xlink:title="Median lobes" id="ABBRID0EALAC" xlink:type="simple">L1</abbrev> are divided into two types depending on feeding site: bark-type, where individuals occur on bark and <abbrev xmlns:xlink="http://www.w3.org/1999/xlink" xlink:title="Median lobes" id="ABBRID0EDLAC" xlink:type="simple">L1</abbrev> protrudes at the end of the pygidium; and leaf-type, on leaves and <abbrev xmlns:xlink="http://www.w3.org/1999/xlink" xlink:title="Median lobes" id="ABBRID0EGLAC" xlink:type="simple">L1</abbrev> is sunken into the end of pygidium. <abbrev xmlns:xlink="http://www.w3.org/1999/xlink" id="ABBRID0EJLAC" xlink:type="simple"><def><p>Second lobes </p></def>(L2)</abbrev> much smaller than <abbrev xmlns:xlink="http://www.w3.org/1999/xlink" xlink:title="Median lobes" id="ABBRID0ESLAC" xlink:type="simple">L1</abbrev>, bilobed, divided into inner lobule and outer lobule, outer lobule usually smaller than inner. <abbrev xmlns:xlink="http://www.w3.org/1999/xlink" id="ABBRID0EVLAC" xlink:type="simple"><def><p>Third lobes </p></def>(L3)</abbrev> smaller than <abbrev xmlns:xlink="http://www.w3.org/1999/xlink" xlink:title="Second lobes" id="ABBRID0E5LAC" xlink:type="simple">L2</abbrev>, bilobed, outer lobule smaller than inner. <abbrev xmlns:xlink="http://www.w3.org/1999/xlink" id="ABBRID0EBMAC" xlink:type="simple"><def><p>Fourth lobes </p></def>(L4)</abbrev> present in some species and usually represented by serrations along the body margin. <italic>Gland spines</italic>. Marginal gland spines developed, present on lateral of abdominal segment II and III; usually single on abdominal segments V-VIII, but in some species there are two or more. Marginal gland spines becoming shorter to conical on anterior segments; in some species they are called gland tubercles. <italic>Ducts</italic>. Dorsum with double-barred ducts. Marginal macroducts of pygidium usually larger than dorsal macroducts. Dorsal macroducts forming submedial and submarginal rows on abdominal and pygidium, sometimes occurring in two sizes. Ventral microducts scattered. <italic>Anal opening</italic> situated at the center of the pygidium, small. Perivulvar disc pores in five groups.</p></tp:treatment-sec><tp:treatment-sec sec-type="remarks" id="SECID0EQMAC"><title>Remarks.</title><p>Members of this genus, like other members of the subfamily <tp:taxon-name><tp:taxon-name-part taxon-name-part-type="subfamily">Diaspidinae</tp:taxon-name-part></tp:taxon-name>, have a pygidium with macroducts of the two-barred type, the second pygidial lobe bilobulate, and fringed plates absent between the lobes, but <italic><tp:taxon-name><tp:taxon-name-part taxon-name-part-type="genus">Aulacaspis</tp:taxon-name-part></tp:taxon-name></italic> is distinguished from other genera, especially <italic><tp:taxon-name><tp:taxon-name-part taxon-name-part-type="genus">Chionaspis</tp:taxon-name-part></tp:taxon-name></italic> Signoret, 1868 by having a remarkably swollen prosoma. Moreover, <italic><tp:taxon-name><tp:taxon-name-part taxon-name-part-type="genus">Aulacaspis</tp:taxon-name-part></tp:taxon-name></italic> lacks lateral macroducts and gland spines on abdominal segment I and on the thorax, present in these locations on <italic><tp:taxon-name><tp:taxon-name-part taxon-name-part-type="genus">Chionaspis</tp:taxon-name-part></tp:taxon-name></italic>. Furthermore, <italic><tp:taxon-name><tp:taxon-name-part taxon-name-part-type="genus">Pseudaulacaspis</tp:taxon-name-part></tp:taxon-name></italic> MacGillivray, 1921 is similar in features of the body, but can be distinguished by the presence of a pair of setae between the <abbrev xmlns:xlink="http://www.w3.org/1999/xlink" xlink:title="Median lobes" id="ABBRID0E5NAC" xlink:type="simple">L1</abbrev>, which are absent in <italic><tp:taxon-name><tp:taxon-name-part taxon-name-part-type="genus">Aulacaspis</tp:taxon-name-part></tp:taxon-name></italic>.</p><!--PageBreak--></tp:treatment-sec></tp:taxon-treatment>
