# Supplementary material for: A new species of Aulacaspis Cockerell, 1893 from China with a key to Chinese species (Hemiptera, Coccoidea, Diaspididae)
Source: Zookeys. 2016 Sep 27;(619):13–24. doi: 10.3897/zookeys.619.9399 (PMC5090160; doi:10.3897/zookeys.619.9399)
Supplement: XML Treatment for Aulacaspis zunyiensis [file zookeys.619.9399-treatment2.xml]

<!DOCTYPE tp:taxon-treatment
  PUBLIC "-//TaxonX//DTD Taxonomic Treatment Publishing DTD v0 20100105//EN" "tax-treatment-NSO.dtd">
<tp:taxon-treatment xmlns:tp="http://www.plazi.org/taxpub"><tp:treatment-meta><kwd-group><label>Taxon classification</label><kwd><named-content content-type="kingdom">Animalia</named-content></kwd><kwd><named-content content-type="order">Hemiptera</named-content></kwd><kwd><named-content content-type="family">Diaspididae</named-content></kwd></kwd-group><mixed-citation publication-type="journal"><person-group><name><surname>Wei</surname><given-names>Jiufeng</given-names></name><name><surname>Jing</surname><given-names>Xiaopeng</given-names></name><name><surname>Zhang</surname><given-names>Hufang</given-names></name></person-group><article-title>A new species of <italic><tp:taxon-name><tp:taxon-name-part taxon-name-part-type="genus">Aulacaspis</tp:taxon-name-part></tp:taxon-name></italic> Cockerell, 1893 from China with a key to Chinese species (<tp:taxon-name><tp:taxon-name-part taxon-name-part-type="order">Hemiptera</tp:taxon-name-part></tp:taxon-name>, <tp:taxon-name><tp:taxon-name-part taxon-name-part-type="superfamily">Coccoidea</tp:taxon-name-part></tp:taxon-name>, <tp:taxon-name><tp:taxon-name-part taxon-name-part-type="family">Diaspididae</tp:taxon-name-part></tp:taxon-name>)</article-title><source>Zookeys</source><day>27</day><month>9</month><year>2016</year><volume>2016</volume><issue>619</issue><fpage>13</fpage><lpage>24</lpage><pub-id pub-id-type="doi">10.3897/zookeys.619.9399</pub-id></mixed-citation></tp:treatment-meta><tp:nomenclature><tp:taxon-name>
            <tp:taxon-name-part taxon-name-part-type="genus">Aulacaspis</tp:taxon-name-part>
            <tp:taxon-name-part taxon-name-part-type="species">zunyiensis</tp:taxon-name-part>
            <object-id xmlns:xlink="http://www.w3.org/1999/xlink" content-type="zoobank" xlink:type="simple">http://zoobank.org/D255B8CB-9DCB-4902-BBD1-2B12486EF0CF</object-id>
          </tp:taxon-name><tp:taxon-status xmlns:xlink="http://www.w3.org/1999/xlink" xlink:type="simple">sp. n.</tp:taxon-status><xref ref-type="fig" rid="F1">Figures 1–9</xref></tp:nomenclature><tp:treatment-sec sec-type="material" id="SECID0ESPAC"><title>Material examined.</title><p>Holotype and 11 paratypes, adult female. China: Guizhou Province. Zunyi city, <named-content xmlns:xlink="http://www.w3.org/1999/xlink" content-type="dwc:verbatimCoordinates" xlink:type="simple"><named-content content-type="geo-json" specific-use="{&#34;type&#34;:&#34;Point&#34;,&#34;coordinates&#34;:[106.912200,27.708700]}" id="NCID0E2PAC" xlink:type="simple">longitude 106.9122, latitude: 27.7087</named-content></named-content>, on <italic><tp:taxon-name><tp:taxon-name-part taxon-name-part-type="genus">Cycas</tp:taxon-name-part> <tp:taxon-name-part taxon-name-part-type="species">revoluta</tp:taxon-name-part></tp:taxon-name></italic> Thunb, 17.vii. 2015, leg. Weijiufeng and Niu Minmin.</p></tp:treatment-sec><tp:treatment-sec sec-type="description" id="SECID0ELAAE"><title>Description.</title><p>
            <bold>Female scale.</bold> Adult female cover convex, circular white; exuvia on front end. <bold>Male scale.</bold> Not recorded.</p><p>
            <bold>Adult female.</bold> Slide-mounted adult female 1150–1301 µm long (holotype 1246 µm long); widest part of body 901–950 µm wide (holotype 922 µm wide). Body outline fusiform, derm membranous except for pygidium. Usually widest at mesothorax, lateral abdominal and thoracic lobes well-developed; prosomatic tubercles slightly produced. <italic>Cephalothorax</italic>. Antennae each with one seta. Anterior spiracles each with 14–16 trilocular pores in a cluster, posterior spiracles without trilocular pores. <italic>Pygidial lobes</italic>. With three pairs of lobes; <abbrev xmlns:xlink="http://www.w3.org/1999/xlink" xlink:title="Median lobes" id="ABBRID0E4AAE" xlink:type="simple">L1</abbrev> well-developed, zygotic basally, much larger than lateral lobes; protruding from pygidial margin, with one deep notch and small serrations on outer margin and one obvious notch on apex. Without setae between median lobes; <abbrev xmlns:xlink="http://www.w3.org/1999/xlink" xlink:title="Second lobes" id="ABBRID0EABAE" xlink:type="simple">L2</abbrev> bilobate, inner lobule rounded, much larger than outer lobule, outer lobule very small, smaller than <abbrev xmlns:xlink="http://www.w3.org/1999/xlink" xlink:title="Third lobes" id="ABBRID0EDBAE" xlink:type="simple">L3</abbrev>, a pair of obvious paraphyses arising from the mesal margin of the <abbrev xmlns:xlink="http://www.w3.org/1999/xlink" xlink:title="Second lobes" id="ABBRID0EGBAE" xlink:type="simple">L2</abbrev> lobes. <abbrev xmlns:xlink="http://www.w3.org/1999/xlink" xlink:title="Third lobes" id="ABBRID0EJBAE" xlink:type="simple">L3</abbrev> bilobate, slightly smaller than <abbrev xmlns:xlink="http://www.w3.org/1999/xlink" xlink:title="Second lobes" id="ABBRID0EMBAE" xlink:type="simple">L2</abbrev>. <italic>Gland spines</italic>. One present between <abbrev xmlns:xlink="http://www.w3.org/1999/xlink" xlink:title="Median lobes" id="ABBRID0ERBAE" xlink:type="simple">L1</abbrev> and <abbrev xmlns:xlink="http://www.w3.org/1999/xlink" xlink:title="Second lobes" id="ABBRID0EUBAE" xlink:type="simple">L2</abbrev>, one present between <abbrev xmlns:xlink="http://www.w3.org/1999/xlink" xlink:title="Second lobes" id="ABBRID0EXBAE" xlink:type="simple">L2</abbrev> and <abbrev xmlns:xlink="http://www.w3.org/1999/xlink" xlink:title="Third lobes" id="ABBRID0E1BAE" xlink:type="simple">L3</abbrev>, two present on abdominal segment VI, 3–5 on abdominal segment III, 4–5 on abdominal segment IV, 5–6 on abdominal segment V, 1–2 on abdominal segment II, 0–1 on abdominal segment I. Gland spines on segment I and II shorter than those on other segments. <italic>Ventral gland tubercles</italic> present on submargins of metathorax and abdominal segments I and II. <italic>Ducts</italic>. Marginal macroducts, of two-barred type, 12.8–16.3 µm long (holotype 16.0 µm long), absent between <abbrev xmlns:xlink="http://www.w3.org/1999/xlink" xlink:title="Median lobes" id="ABBRID0EBCAE" xlink:type="simple">L1</abbrev>, one present between <abbrev xmlns:xlink="http://www.w3.org/1999/xlink" xlink:title="Median lobes" id="ABBRID0EECAE" xlink:type="simple">L1</abbrev> and <abbrev xmlns:xlink="http://www.w3.org/1999/xlink" xlink:title="Second lobes" id="ABBRID0EHCAE" xlink:type="simple">L2</abbrev>, two present between <abbrev xmlns:xlink="http://www.w3.org/1999/xlink" xlink:title="Second lobes" id="ABBRID0EKCAE" xlink:type="simple">L2</abbrev> and <abbrev xmlns:xlink="http://www.w3.org/1999/xlink" xlink:title="Third lobes" id="ABBRID0ENCAE" xlink:type="simple">L3</abbrev>, two present on the abdominal segment V. Dorsal macroducts on pygidium and abdominal segments shorter than marginal macroducts; 8.5–10.2 µm long (9.6 µm long), of two-barred type, arranged segmentally in submedian and submarginal rows; submarginal dorsal macroducts present on abdominal segment II to V: 10–11 on segment II, 8–9 on segment III, 5–6 on segment IV, 4–7 on segment V; submedian dorsal macroducts present on segment II to V: 4–6 on segment II, 5–6 on segment III, 4–5 on segment IV, 3–6 on segment V. Lateral macroducts few, 5–7 in total, present between abdominal II and III, of which, 2–3 on segment II, 3–4 on segment III, smaller than dorsal ducts present on abdominal and pygidium. Ventral microducts scattered on pygidium, few. <italic>Anal opening</italic> small, in holotype posterior margin of anal opening is situated 155 µm from base of <abbrev xmlns:xlink="http://www.w3.org/1999/xlink" xlink:title="Median lobes" id="ABBRID0ESCAE" xlink:type="simple">L1</abbrev>. Perivulvar pores in five groups, 13–16 in the median group, 30–35 in each of the anteriolateral and 29–30 in each of the posteriolateral groups.</p><fig id="F1" position="float" orientation="portrait"><label>Figure 1–9.</label><caption><p>
          <italic><tp:taxon-name><tp:taxon-name-part taxon-name-part-type="genus">Aulacaspis</tp:taxon-name-part> <tp:taxon-name-part taxon-name-part-type="species">zunyiensis</tp:taxon-name-part></tp:taxon-name></italic> Wei &amp; Jing, sp. n., adult female; <bold>1</bold> habitus <bold>2</bold> antennae <bold>3</bold> anterior spiracle <bold>4</bold> detail of dorsal gland macroduct <bold>5</bold> gland tubercles <bold>6</bold> paraphyses <bold>7</bold> detail of end of pygidium <bold>8</bold> pygidium <bold>9</bold> quinquelocular pores.</p></caption><graphic xmlns:xlink="http://www.w3.org/1999/xlink" xlink:href="zookeys-619-013-g001.jpg" position="float" orientation="portrait" xlink:type="simple" id="oo_104318.jpg"/></fig></tp:treatment-sec><tp:treatment-sec sec-type="remarks" id="SECID0E5DAE"><title>Remarks.</title><p>This species is very similar to <italic><tp:taxon-name><tp:taxon-name-part taxon-name-part-type="genus">Aulacaspis</tp:taxon-name-part> <tp:taxon-name-part taxon-name-part-type="species">maesae</tp:taxon-name-part></tp:taxon-name></italic> (Takagi, 1970) in body shape. But differs in having (character-states on <italic><tp:taxon-name><tp:taxon-name-part taxon-name-part-type="genus">Aulacaspis</tp:taxon-name-part> <tp:taxon-name-part taxon-name-part-type="species">maesae</tp:taxon-name-part></tp:taxon-name></italic> in brackets): (i) posterior spiracle <!--PageBreak--><!--PageBreak-->without trilocular pores (posterior spiracle with trilocular pores); (ii) dorsal macroducts absent from submedial region of abdominal segment VI (present); (iii) dorsal macroducts absent from submedial region of abdominal segment II (present).</p></tp:treatment-sec><tp:treatment-sec sec-type="host" id="SECID0E2EAE"><title>Host plant.</title><p>
            <italic><tp:taxon-name><tp:taxon-name-part taxon-name-part-type="genus">Cycas</tp:taxon-name-part> <tp:taxon-name-part taxon-name-part-type="species">revoluta</tp:taxon-name-part></tp:taxon-name></italic> Thunb.</p></tp:treatment-sec><tp:treatment-sec sec-type="etymology" id="SECID0ELFAE"><title>Etymology.</title><p>The specific epithet is named after Zunyi, the type locality.</p></tp:treatment-sec><tp:treatment-sec sec-type="distribution" id="SECID0EQFAE"><title>Distribution.</title><p>China (Guizhou).</p></tp:treatment-sec></tp:taxon-treatment>
